# Supplementary material for: The Shape of an Auxin Pulse, and What It Tells Us about the Transport Mechanism
Source: PLoS Comput Biol. 2015 Oct 20;11(10):e1004487. doi: 10.1371/journal.pcbi.1004487 (PMC4618354; doi:10.1371/journal.pcbi.1004487)
Supplement: S1 Data — (XLS) [file pcbi.1004487.s001.xls]

## Sheet: Sheet1
Brewer et al.	Normalised data.		Figure 4 A-E (WT pea).
	total applied	0.023 mM	0.14 mM	0.6 mM	2.9 mM	14 mM
mm	uptake	1ng	3.5ng	9.4ng	26.5ng	95.9ng
0		0.059982	0.079103	0.1043	0.180852	0.241222
		0.043442	0.06007	0.065995	0.100949	0.139401
		0.044998	0.055428	0.056544	0.083872	0.09544
9		0.0508	0.044121	0.055489	0.075893	0.077809
		0.068301	0.065555	0.067287	0.075048	0.068835
		0.082129	0.081511	0.067849	0.074205	0.059612
18		0.102936	0.084888	0.084321	0.077451	0.0504
		0.117674	0.100407	0.090594	0.074074	0.048805
		0.132525	0.112537	0.098069	0.062604	0.043606
27		0.118409	0.115395	0.095225	0.056672	0.036266
		0.087978	0.09325	0.08352	0.047248	0.026329
		0.0521	0.055378	0.056137	0.034304	0.022006
36		0.01984	0.025636	0.033118	0.020495	0.016649
		0.006786	0.0076	0.014653	0.008297	0.017201
		0.002234	0.002668	0.00682	0.00345	0.010403
45		0.001265	0.001552	0.003299	0.001928	0.006555
	Data from individual plants underlying the averaged curves in Figure 4 of Morris et al.						Normalised counts.
cm	66 min	66 min	66 min	66 min		cm	120 min	120 min	120 min		cm	184 min	184 min	184 min		cm	314 mins	314 mins	314 mins	314 mins
	0.040659	0.144291	0.303366	0.171424			0.039883	0.108201	0.090478			0.147988	0.055721	0.068002			0.051636	0.086386	0.014999	0.011091
	0.14287	0.275964	0.115819	0.28139			0.049147	0.08836	0.119661			0.05321	0.044711	0.055498			0.027113	0.037121	0.007565	0.00983
	0.261516	0.24365	0.264921	0.233744			0.06548	0.089992	0.130011			0.04948	0.066062	0.02805			0.029359	0.041569	0.006774	0.020795
	0.262371	0.160092	0.171631	0.156405			0.055826	0.09079	0.100525			0.05906	0.036825	0.042827			0.030783	0.023606	0.011938	0.012288
1	0.236075	0.112471	0.064953	0.065945		1	0.087079	0.118575	0.091336		1	0.030773	0.033477	0.063187		1	0.020424	0.024068	0.013068	0.011217
	0.023324	0.015362	0.014894	0.044079			0.080351	0.07338	0.047612			0.013168	0.038313	0.023737			0.015227	0.008269	0.017654	0.00605
	0.00779	0.021123	0.008764	0.01289			0.105753	0.099024	0.128496			0.033571	0.016701	0.041022			0.018141	0.010766	0.012974	0.005734
	0.004233	0.0079	0.003441	0.005812			0.128571	0.103341	0.096233			0.081073	0.062639	0.059978			0.019364	0.015614	0.004474	0.007436
	0.003152	0.003566	0.002635	0.005237			0.155095	0.08564	0.077148			0.088505	0.098348	0.077731			0.022489	0.023221	0.008276	0.018023
2	0.003197	0.003018	0.006022	0.004373		2	0.121989	0.068301	0.055084		2	0.091217	0.097195	0.075892		2	0.022932	0.016334	0.039125	0.019661
	0.003557	0.002085	0.005538	0.007078			0.050707	0.033335	0.027012			0.067707	0.093885	0.088128			0.027923	0.011279	0.012396	0.023001
	0.003917	0.002853	0.005592	0.003625			0.024817	0.013167	0.012067			0.072623	0.083358	0.091739			0.03553	0.054077	0.013966	0.014368
	0.002567	0.003237	0.005753	0.00328			0.009313	0.014836	0.006311			0.061631	0.076588	0.052054			0.040042	0.026215	0.022627	0.025269
	0.002972	0.002195	0.008818	0.003165			0.006923	0.002612	0.004948			0.049904	0.061933	0.075089			0.042998	0.031757	0.033898	0.02256
3	0.001801	0.002195	0.017851	0.001554		3	0.002535	0.001886	0.001717		3	0.038742	0.03835	0.053559		3	0.049358	0.029844	0.038552	0.044363
							0.004193	0.001669	0.002625			0.021109	0.031543	0.040687			0.056459	0.035278	0.054105	0.031067
							0.002487	0.002757	0.001919			0.012801	0.01778	0.022032			0.069704	0.027449	0.044318	0.049657
							0.002633	0.001161	0.001767			0.006895	0.010415	0.009194			0.056609	0.034795	0.04966	0.082866
							0.005656	0.001088	0.002676			0.004267	0.006286	0.004814			0.051121	0.058789	0.081688	0.052681
						4	0.00156	0.001886	0.002373		4	0.001893	0.009857	0.001471		4	0.060946	0.050794	0.088287	0.078014
												0.002176	0.002195	0.001973			0.049535	0.073401	0.08255	0.077258
												0.001272	0.001748	0.001337			0.052934	0.05777	0.077683	0.083118
												0.000876	0.002195	0.00107			0.040549	0.050967	0.065788	0.062008
												0.001187	0.002157	0.001137			0.028531	0.046655	0.058736	0.052429
											5	0.000904	0.001599	0.001103		5	0.02657	0.023472	0.032879	0.040078
												0.001752	0.002381	0.009528			0.007668	0.027024	0.029349	0.02905
												0.002685	0.003236	0.000869			0.007482	0.024181	0.018983	0.030815
												0.001385	0.001376	0.000736			0.006313	0.022778	0.01735	0.030374
												0.001074	0.001525	0.006787			0.00919	0.020307	0.011407	0.021614
											6	0.001074	0.001599	0.000769		6	0.005543	0.006216	0.016336	0.016069
Goldsmith	Normalised data.	a from the following figures:
	Fig 1A	Fig 1G	Fig 1B	Fig 1C	Fig 1D	Fig 1H
cm	0 mins	0 mins	10 minutes	20 mins	30 mins	30 mins
	0.1	0.076087	0.080808	0.086538	0.058252	0.067961
	0.4	0.315217	0.10101	0.125	0.067961	0.038835
	0.311111	0.358696	0.323232	0.134615	0.07767	0.07767
	0.133333	0.184783	0.262626	0.230769	0.174757	0.126214
1	0.044444	0.043478	0.121212	0.201923	0.223301	0.194175
	0.011111	0.021739	0.050505	0.125	0.194175	0.184466
	0	0	0.010101	0.067308	0.106796	0.145631
	0	0	0.020202	0.028846	0.038835	0.087379
	0	0	0.030303	0	0.029126	0.058252
2	0	0	0	0	0.029126	0.019417
